# Supplementary material for: Asthmatics Exhibit Altered Oxylipin Profiles Compared to Healthy Individuals after Subway Air Exposure
Source: PLoS One. 2011 Aug 29;6(8):e23864. doi: 10.1371/journal.pone.0023864 (PMC3163588; doi:10.1371/journal.pone.0023864)
Supplement: Table S1 — Detected and quantified oxylipins as well as oxylipin nomenclature. (XLS) [file pone.0023864.s004.xls]

## Sheet: S1
Table S1. Detected and quantified oxylipins as well as oxylipin nomenclature.
	Oxylipin		Detected in BALF
Standard	Acronym	Full name	Limit of detection (LOD)	Limit of quantification (LOQ)
External	5-HETE	5-hydroxy-eicosatetraenoic acid	0.0333333	0.1
	5-HEPE	5-hydroxy-eicosapentaenoic acid	0.666667	2
	5-KETE	5-oxo-eicosatetraenoic acid	1.66667	5
	8-HETE	8-hydroxy-eicosatetraenoic acid	0.333333	1
	9-HETE	9-hydroxy-eicosatetraenoic acid	0.0333333	0.1
	11-HETE	11-hydroxy-eicosatetraenoic acid	0.1	0.3
	12-HETE	12-hydroxy-eicosatetraenoic acid	0.0333333	0.1
	12-HEPE	12-hydroxy-eicosapentaenoic acid	0.166667	0.5
	15-HETE	15-hydroxy-eicosatetraenoic acid	0.0333333	0.1
	15-HETrE	15-hydroxy-eicosatrienoic acid	0.166667	0.5
	15-HEPE	15-hydroxy-eicosapentaenoic acid	0.333333	1
	15-KETE	15-oxo-eicosatetraenoic acid	0.00333333	0.01
	20-HETE	20-hydroxy-eicosatetraenoic acid	1.66667	5
	5,15-DiHETE	5,15-dihydroxy-eicosatetraenoic acid	0.0833333	0.25
	8,15-DiHETE	8,15-dihydroxy-eicosatetraenoic acid	0.4	2
	14,15-DiHETE	14,15-dihydroxy-eicosatetraenoic acid	0.25	1
	17,18-DiHETE	17,18-dihydroxy-eicosatetraenoic acid	0.666667	2
	5,6-DHET	5,6-dihydroxy-eicosatrienoic acid	0.0666667	0.2
	8,9-DHET	8,9-dihydroxy-eicosatrienoic acid	0.0666667	0.2
	11,12-DHET	11,12-dihydroxy-eicosatrienoic acid	0.02	0.06
	14,15-DHET	1415-dihydroxy-eicosatrienoic acid	0.00666667	0.02
	11,12,15-THET	11,12,15-trihydroxy-eicosatrienoic acid	0.333333	1
	9,10-DiHODE	9,10-dihydroxy-octadecadienoic acid	0.0333333	0.1
	12,13-DiHODE	12,13-dihydroxy-octadecadienoic acid	0.1	0.3
	15,16-DiHODE	15,16-dihydroxy-octadecadienoic acid	0.333333	1
	9(10)-EpODE	9(10)-epoxy-octadecadienoic acid	0.8	2
	12(13)-EpODE	12(13)-epoxy-octadecadienoic acid	0.1	0.25
	15(16)-EpODE	15(16)-epoxy-octadecadienoic acid	0.25	1
	LTB4	leukotriene B4	0.02	0.06
	6-trans-LTB4	6-trans-leukotriene B4	0.02	0.06
	20-CO2H-LTB4	20-carboxy-leukotriene B4	0.0333333	0.1
	20-OH-LTB4	20-hydroxy-leukotriene B4	0.02	0.06
	LTB5	leukotriene B5	0.02	0.06
	TXB2	thromboxane B2	0.0666667	0.2
	PGB2	prostaglandin B2	0.0233333	0.07
	PGD2	prostaglandin D2	0.0666667	0.2
	PGE1	prostaglandin E1	0.00666667	0.02
	PGE2	prostaglandin E2	0.00666667	0.02
	PGE3	prostaglandin E3	0.00666667	0.02
	6-keto-PGF1a	6-keto-prostaglandin F1a	0.2	0.6
	PGF2a	prostaglandin F2a	0.0333333	0.1
	PGJ2	prostaglandin J2	0.0233333	0.07
	15-deoxy-PGJ2	15-deoxy-prostaglandin J2	0.0133333	0.04
	9-HODE	9-hydroxy-octadecadienoic acid	0.0333333	0.1
	9-KODE	9-oxo-octadecadienoic acid	0.1	0.3
	9-HOTE	9-hydroxy-octadecatrienoic acid	0.0666667	0.2
	13-HODE	13-hydroxy-octadecadienoic acid	0.0333333	0.1
	13-KODE	13-oxo-octadecadienoic acid	1.66667	5
	13-HOTE	13-hydroxy-octadecatrienoic acid	0.0666667	0.2
	9,10,13-TriHOME	9,10,13-trihydroxy-octadecenoic acid	0.00666667	0.02
	9,12,13-TriHOME	9,12,13-trihydroxy-octadecenoic acid	0.00666667	0.02
	9,10-DiHOME	9,10-dihydroxy-octadecenoic acid	0.0666667	0.2
	9(10)-EpOME	9(10)epoxy-octadecenoic acid	0.00666667	0.02
	12,13-DiHOME	12,13-dihydroxy-octadecenoic acid	0.0666667	0.2
	12(13)-EpOME	12(13)epoxy-octadecenoic acid	0.0666667	0.2
	5(6)-EET	5(6)-epoxy-eicosatrienoic acid	0.333333	1
	8(9)-EET	8(9)-epoxy-eicosatrienoic acid	0.1	0.3
	11(12)-EET	11(12)-epoxy-eicosatrienoic acid	0.0333333	0.1
	14(15)-EET	14(15)-epoxy-eicosatrienoic acid	0.1	0.3
	EKODE	epoxy-keto-octadecenoic acid	0.3	1.5
	17-HDoHE	17-hydroxy-docosahexaenoic acid	1	3
	LXA4	lipoxin A4	0.02	0.06
	THF-diol	tetrahydrofuran diol	0.333333	1
	Resolvin E1	Resolvin E1	1	2
Surrogate	5-HETE-d8	5-hydroxy-eicosatetraenoic-d8 acid
	12-HETE-d8	12-hydroxy-eicosatetraenoic-d8 acid
	20-HETE-d6	20-hydroxy-eicosatetraenoic-d8 acid
	TXB2-d4	thromboxane B2-d4
	PGD2-d4	prostaglandin D2-d4
	PGE2-d4	prostaglandin E2-d4
	6-keto-PGF1a-d4	6-keto-prostaglandin F1a-d4
	9-HODE-d4	9-hydroxy-octadecadienoic-d4 acid
	11,12-EET-d8	11(12)-epoxy-eicosatrienoic-d8 acid
	10,11-DHHeP	10,11-dihydroxy-heptadecanoic acid
Internal	CUDA	12-[[(cyclohexylamino)carbonyl]amino]-dodecanoic acid
		LOD/LOQ reached for this compound
