# Supplementary material for: Asthmatics Exhibit Altered Oxylipin Profiles Compared to Healthy Individuals after Subway Air Exposure
Source: PLoS One. 2011 Aug 29;6(8):e23864. doi: 10.1371/journal.pone.0023864 (PMC3163588; doi:10.1371/journal.pone.0023864)
Supplement: Table S2 — Individual oxylipin concentrations normalized for BAL-fluid recoveries (pM). (XLS) [file pone.0023864.s005.xls]

## Sheet: S2
Table S2. Individual oxylipin concentrations normalized for BAL-fluid recoveries (pM).
		Subject	5-HETE	12-HETE	12-HEPE	15-HETE	15-HETrE	15-HEPE	15-KETE	LTB4	6-trans-LTB4	TXB2	PGD2	PGE2	9-HODE	9-KODE	9-HOTE	13-HODE	13-KODE	13-HOTE	9,10,13-TriHOME	9,12,13-TriHOME	9,10-DiHOME	9(10)-EpOME	12,13-DiHOME	12(13)-EpOME	5(6)-EET	8(9)-EET	EKODE	17-HDoHE
Subway	Asthmatics	1	90.35	39.65	5.9345	404.3	26.715	52.39	115.7	4.017	18.265	2.73	-	1.2415	151.45	29.25	13.52	424.45	120.25	27.82	55.25	116.35	88.4	1280.5	114.4	1202.5	3.2175	1.6965	85.8	172.25
		4	83.215	39.44	5.287	368.05	45.985	57.375	88.4	5.4485	15.47	44.115	2.7455	5.2275	171.7	42.755	13.005	831.3	159.8	37.315	96.9	216.75	212.5	2184.5	266.05	1963.5	5.457	5.066	122.4	167.45
		7	126.65	42.5	1.9635	453.9	47.26	22.61	151.3	5.168	28.73	39.61	3.8675	6.664	107.95	28.73	5.8395	697.85	196.35	29.155	98.6	192.95	146.2	2040	176.8	1878.5	5.3295	5.576	218.45	135.15
		12	400.762	60.419	13.0286	517.333	53.0286	146.286	92.1905	22.4	50.819	66.4381	3.29905	6.34667	93.7143	41.9048	2.67429	741.333	83.8095	44.9524	81.5238	160.762	522.667	2041.9	585.905	2102.86	7.01714	6.28571	83.0476	495.238
		20	185.12	62.3	6.3635	734.25	79.655	67.373	151.3	10.146	34.532	20.559	8.2859	3.4443	83.838	46.102	3.9605	1130.3	178	69.954	156.64	325.74	801	1824.5	943.4	1886.8	4.7882	6.6483	154.86	216.27
		21	806.88	109.06	19.188	1016.8	57.892	187.78	182.04	32.472	134.48	135.3	23.862	14.842	169.74	50.922	12.136	1254.6	173.84	84.46	106.6	245.18	138.58	1320.2	153.34	1353	4.2558	9.02	159.08	578.1
		23	378.4	16.24	-	109.6	8.72	4.288	31.44	14.64	69.52	47.68	16.4	2.112	58.48	35.44	12.96	277.6	59.84	50.32	49.12	117.6	123.2	1104	168.8	1032	-	1.544	116.8	31.92
		24	217.16	170.88	11.125	2038.1	183.34	105.02	382.7	11.659	33.464	64.614	169.99	30.972	169.1	61.588	8.455	1699.9	280.35	71.378	139.73	344.43	187.79	1557.5	198.47	1655.4	6.0431	8.8288	348.88	364.9
		25	161.5	100.7	7.258	879.7	91.675	51.775	149.15	7.4955	22.99	69.065	15.485	11.4	171	45.695	13.68	988	135.85	65.74	129.2	270.75	269.8	1700.5	332.5	1786	4.978	4.218	116.85	358.15
		26	377.01	234.3	23.004	3237.6	426	200.22	449.43	20.022	58.0425	105.222	140.58	16.614	185.31	88.2885	6.59235	2886.15	391.92	149.1	261.99	609.18	559.125	5080.05	707.16	4952.25	6.6882	3.35475	223.65	756.15
		27	168	802.5	47.25	3532.5	400.5	255.75	309	5.4525	18.225	113.25	18.675	35.4	243.75	108	17.4	3720	349.5	294	180	536.25	237	1672.5	283.5	1762.5	9.75	9.75	198.75	1387.5
		28	45.496	4.972	0.53592	54.296	7.9992	3.7224	30.272	2.7984	6.8376	14.256	8.7648	7.832	83.248	29.04	7.2512	189.2	81.488	14.344	72.072	117.92	130.24	1812.8	159.28	1865.6	2.7016	3.0184	150.48	28.864
		32	81.1	18.9	2.44	244	34.1	14.2	73.2	3.64	13.2	52.1	6.17	8.61	65.8	51.4	3.48	264	103	12.3	95.9	187	186	4520	232	4300	5.95	12.8	131	110
		33	90.3571	135	15.0357	1585.71	218.571	137.143	286.429	2.46071	13.9643	29.8214	114.643	6.07143	55	13.7857	3.01429	1142.86	187.5	49.6429	78.5714	231.429	83.5714	1121.43	118.214	1164.29	3.26071	2.07857	110.714	582.143
		34	384.02	90.727	8.3447	1155.7	85.267	81.9	289.38	16.107	51.324	135.59	9.373	10.647	109.2	43.407	5.0869	1019.2	185.64	58.149	134.68	325.78	321.23	1983.8	384.93	1965.6	5.6875	4.2497	98.28	302.12
	Healthy	2	83.34	38.34	26.46	530.1	42.57	117.9	84.87	6.579	19.17	25.47	4.275	7.686	124.2	108.9	6.678	1026	257.4	56.16	165.6	296.1	343.8	1836	367.2	1953	4.581	1.881	381.6	435.6
		3	74.152	49.588	6.256	378.12	42.78	30.36	94.76	2.76	17.02	53.912	7.2772	8.7768	459.08	244.72	19.044	1370.8	638.48	62.928	303.6	503.24	366.16	1830.8	450.8	1619.2	5.1888	1.2788	635.72	67.62
		5	180.67	32.04	7.8676	435.21	35.155	65.682	98.79	7.1111	45.123	27.946	13.528	9.167	38.893	21.271	3.4977	726.24	104.13	57.672	119.26	199.36	344.43	1806.7	380.03	1806.7	4.6191	1.0858	94.34	197.58
		6	50.854	61.758	18.236	667.4	58.75	87.984	156.04	2.5286	11.844	36.284	21.526	10.058	291.4	267.9	13.254	1419.4	637.32	81.404	241.58	391.98	182.36	2321.8	196.46	2303	4.7188	2.9046	811.22	369.42
		8	260.4	106.4	17.64	1246	107.1	119	278.6	10.92	54.81	101.5	39.97	14.91	105	102.2	3.122	1722	378	77.7	154.7	301	463.4	2065	547.4	2163	5.432	3.885	388.5	506.8
		9	139.2	400	34.88	2456	630.4	180.8	275.2	2.368	17.04	63.2	23.44	55.52	2408	1920	132	7608	2600	389.6	1184	2392	439.2	984	516	992	14.4	9.04	3456	1272
		10	232.88	79.54	17.63	1033.2	83.64	131.2	188.6	10.168	43.87	41.574	16.4	9.594	47.806	25.666	1.763	918.4	132.84	39.852	99.22	164	380.48	2648.6	411.64	2722.4	3.8868	5.7482	109.06	469.04
		11	171.69	72.653	7.9928	297.79	23.668	15.811	99.91	7.1974	42.389	72.459	8.2062	9.118	471.42	301.67	16.296	1008.8	780.85	35.793	272.57	465.6	348.23	1552	403.52	1503.5	7.9831	2.3377	614.98	121.25
		13	139.16	40.768	8.134	187.18	20.384	27.636	61.642	5.0372	25.284	80.85	17.542	10.878	1264.2	712.46	74.97	2107	1391.6	75.656	494.9	779.1	464.52	1636.6	526.26	1499.4	5.7526	2.3226	1450.4	127.4
		14	208.25	55.76	17.255	354.45	32.385	59.925	89.25	7.2845	34.595	64.43	7.6245	11.475	727.6	479.4	25.075	1419.5	892.5	36.72	522.75	825.35	517.65	1589.5	580.55	1683	8.585	3.9525	1156	232.9
		16	157.625	86.9375	11.7	853.125	94.25	71.3375	99.9375	5.83375	27.4625	37.8625	8.125	12.675	84.5	53.3813	3.09563	1023.75	129.188	60.775	102.375	208.812	242.125	1096.88	247	1153.75	5.20812	4.42	108.875	317.688
		17	102.85	101.15	18.785	960.5	81.77	130.05	144.5	4.59	41.82	68.85	30.77	11.73	486.2	358.7	19.465	1963.5	816	124.95	370.6	691.05	969	696.15	1292	738.65	4.6325	2.5075	844.05	438.6
		18	218.96	10.12	1.2328	129.72	9.0068	7.268	36.34	8.418	43.424	68.816	8.3996	4.324	35.788	19.688	1.5088	140.76	45.264	10.028	149.96	239.2	428.72	2484	474.72	2612.8	5.1888	2.6404	59.156	54.648
		19	117.9	57.33	6.705	513	43.02	40.23	98.1	4.32	25.29	40.5	24.93	12.6	330.3	297	12.96	918	431.1	33.3	311.4	511.2	821.7	2727	909	2889	15.57	7.632	783	243
		22	288	88.83	11.34	990	61.29	75.69	218.7	11.52	76.14	64.89	6.102	8.937	56.97	58.14	4.608	863.1	180.9	58.68	157.5	255.6	573.3	2475	684.9	2646	5.751	5.013	188.1	264.6
		29	225.99	48.174	4.3245	452.91	38.316	23.715	111.6	8.2119	52.731	77.934	20.832	12.648	257.61	312.48	10.23	877.92	504.06	42.873	389.67	637.05	494.76	1720.5	566.37	1804.2	6.7797	5.9892	957.9	108.81
		30	302.5	67.32	5.225	387.2	34.65	33.33	96.91	13.53	99.44	119.9	8.943	13.2	371.8	249.7	16.17	906.4	464.2	40.26	332.2	517	488.4	1364	557.7	1452	6.798	4.477	557.7	151.8
		31	106.2	8.289	-	118.8	11.34	9.45	35.82	4.896	28.35	35.28	2.601	4.941	57.78	27.45	1.782	224.1	48.24	14.04	244.8	396.9	195.3	2079	193.5	2232	5.985	1.746	100.8	34.02
Control	Asthmatics	1	140.715	56.817	8.9385	360.195	40.179	53.1	118.59	4.22145	19.647	9.558	20.355	16.7265	407.1	230.985	19.47	1053.15	377.895	33.63	469.935	828.36	184.965	2194.8	208.86	1911.6	18.054	8.34555	373.47	168.15
		4	60.368	26.068	8.2124	256.76	35.084	59.388	73.794	3.5182	10.682	36.652	5.684	11.074	105.84	35.182	5.684	486.08	135.24	23.52	136.22	281.26	163.66	2665.6	195.02	2587.2	5.4978	11.564	191.1	148.96
		7	198.88	63.184	6.1072	906.4	75.768	48.488	302.72	10.296	34.496	65.296	6.9344	4.3912	105.6	28.6	6.072	1003.2	231.44	56.144	96.8	240.24	183.92	2094.4	225.28	1962.4	4.004	3.1328	151.36	216.48
		12	139.36	225.79	58.089	1353.4	178.89	343.04	160.8	6.3114	20.234	27.537	0	8.241	103.18	37.52	4.0468	2371.8	247.9	167.5	458.28	1025.1	370.51	723.6	448.23	743.7	5.1456	5.8625	155.44	964.8
		20	590.82	112.23	8.0625	1096.5	100.62	92.235	129.645	18.6405	87.72	53.9865	15.8025	8.772	160.605	27.09	11.094	1064.25	88.365	66.435	75.465	170.28	548.25	690.15	709.5	819.15	4.4763	2.66385	65.145	247.035
		21	485.35	187.85	21.59	2184.5	187.85	198.05	254.15	22.015	85.85	124.1	99.45	23.8	209.95	40.12	13.005	2609.5	212.5	147.9	181.9	454.75	266.9	1496	321.3	1598	4.386	7.0295	143.65	892.5
		23	515.52	60.96	6.2112	488.64	45.6	38.4	84.768	23.712	95.424	89.76	12.672	12.576	123.84	30.816	8.1216	401.28	78.048	21.312	85.824	148.8	265.92	1718.4	336.96	1737.6	5.3088	11.712	83.232	144
		24	113.406	211.375	14.3688	3034.06	307.562	159.719	385.938	4.7025	21.4344	77.7812	108.062	28.2031	155.562	22.9781	10.6875	2808.44	252.344	131.812	126.469	682.812	153.781	890.625	168.625	944.062	2.57094	4.55406	90.25	584.844
		25	173.829	81.36	7.21029	950.4	111.086	69.4286	191.314	7.46743	26.7429	64.9029	20.4686	12.6514	207.771	142.971	12.5486	2170.29	396	122.4	222.171	483.429	421.714	3990.86	499.886	3836.57	7.90971	9.25714	353.829	535.886
		26	229.68	249.48	14.058	3732.3	535.59	171.27	528.66	10.989	32.67	91.278	78.804	24.75	198.99	130.68	9.2565	3227.4	495	153.45	240.57	629.64	519.75	1821.6	612.81	1900.8	9.999	5.0985	246.51	844.47
		27	226.8	106.4	7.52267	610.4	64.8667	48.2533	58.9867	7.84933	26.04	65.8	37.4267	22.0267	235.2	74.0133	18.3867	1306.67	148.4	134.4	116.667	254.8	213.733	2202.67	271.6	2473.33	8.68933	6.26267	269.733	268.8
		28	95.91	62.928	7.107	676.2	56.373	53.337	164.91	2.6013	13.524	28.428	13.938	7.521	149.73	33.879	12.213	807.3	146.28	53.751	73.14	166.98	516.12	1324.8	703.8	1345.5	4.3884	4.5678	117.3	177.33
		32	97.17	108.625	4.86838	628.05	89.1713	41.1788	105.662	4.15738	13.7263	70.31	7.36675	10.3688	81.2712	46.4125	4.69062	722.85	114.55	34.5625	311.062	587.562	158.988	2379.88	175.775	2093.5	6.98163	10.665	135.287	316
		33	188.37	200.79	44.505	2546.1	295.32	391.92	494.73	7.383	25.461	41.055	25.392	10.005	229.08	29.532	12.903	3429.3	401.58	168.36	140.07	427.11	145.59	2346	183.54	2290.8	4.0572	3.657	249.09	1076.4
		34	1333.2	166.65	16.463	1626.1	117.16	103.02	353.5	50.096	150.49	136.35	29.391	22.422	342.39	83.022	22.523	1232.2	179.78	47.066	161.6	311.08	531.26	3636	532.27	3393.6	21.21	11.312	209.07	332.29
	Healthy	2	94.368	29.184	13.632	328.32	31.488	83.232	94.464	4.5504	21.792	29.76	7.5936	2.0928	55.776	36.864	2.8224	405.12	112.32	22.56	159.36	285.12	320.64	2534.4	357.12	2342.4	4.9248	12.864	112.32	267.84
		3	113.52	14.08	2.0592	157.52	16.28	14.344	50.6	4.6464	22.88	44	3.9776	4.3824	57.112	59.928	3.0712	423.28	127.6	24.464	85.712	129.36	217.36	1953.6	236.72	1874.4	3.7576	2.772	180.4	39.688
		5	103.68	47.016	5.2272	480.24	30.456	50.76	91.44	4.2552	25.272	24.84	16.92	9.648	192.96	188.64	10.8	1180.8	408.24	97.2	229.68	406.8	272.16	617.76	343.44	637.2	4.9968	2.6424	648.72	188.64
		6	53.84	41.84	12.32	405.6	36.16	53.36	120.8	2.144	14.08	36.8	10.16	6.24	128	132	4.72	1032	372.8	56.08	200	366.4	153.6	2480	186.4	2480	4.32	2.12	487.2	343.2
		8	150.41	293.7	41.563	4076.2	414.74	395.16	737.81	5.8206	28.124	83.749	47.704	14.062	106.8	77.519	3.649	4467.8	587.4	203.81	537.56	1032.4	693.31	2127.1	777.86	2447.5	3.9427	4.3521	442.33	1788.9
		9	150.15	59.07	8.745	498.3	61.875	77.4675	94.875	7.4745	27.1425	45.7875	10.8075	9.4875	812.625	781.275	53.295	2343	1163.25	157.575	500.775	882.75	518.1	1699.5	617.925	1699.5	8.58	3.72075	1823.25	311.85
		10	173.04	29.252	3.914	289.43	20.085	22.248	86.314	9.5893	36.05	40.685	12.051	8.034	156.56	224.54	6.2521	489.25	324.45	18.643	178.19	268.83	324.45	2204.2	332.69	2307.2	6.7053	6.7465	635.51	152.44
		11	302.64	49.53	5.1402	526.5	30.498	48.36	152.88	12.636	74.334	67.86	3.8376	5.1714	54.522	40.872	3.1668	439.92	118.56	25.428	230.1	363.48	501.54	2168.4	611.52	2191.8	4.758	3.627	125.58	182.52
		13	98.1	80.19	5.076	592.2	63.81	42.48	111.6	4.032	22.23	80.64	21.96	12.6	642.6	452.7	25.2	1746	909	68.94	555.3	936	390.6	1107	495.9	1116	4.509	2.061	1305	142.2
		14	353.33	27.946	6.5949	234.96	19.58	38.448	47.17	11.036	68.708	67.907	9.256	9.078	137.95	121.93	5.9007	473.48	168.21	22.339	244.75	377.36	514.42	2331.8	577.61	2456.4	10.324	17.978	273.23	188.68
		16	225	37.6	4.96	378	38.6	42.9	86.3	8.48	52.7	50.9	4.54	6.28	61	42	2.62	557	89.8	29	126	215	386	2570	421	2710	5.31	4.52	96.3	191
		17	287.62	90.5215	7.47615	1034.25	121.155	79.2925	278.755	10.047	67.2755	54.6675	4.59995	15.2675	102.44	66.0935	3.71345	1014.55	267.92	77.7165	208.82	396.955	692.455	1802.55	840.205	2009.4	7.10185	13.6915	159.57	476.74
		18	212.8	30.685	4.7975	105.45	6.4505	2.527	52.82	4.313	40.09	96.9	6.232	7.467	182.4	136.8	6.251	308.75	276.45	11.78	214.7	340.1	325.85	1662.5	337.25	1681.5	11.02	5.3485	274.55	62.035
		19	136.85	42.67	4.7685	486.2	40.885	31.62	112.2	3.0175	33.66	64.005	57.885	12.835	59.84	60.945	2.635	453.9	156.4	19.465	91.8	156.4	248.2	2269.5	291.55	2312	6.222	7.3865	197.2	137.7
		22	311.22	53.599	6.8523	498.68	34.307	35.763	107.38	14.924	85.813	77.896	10.647	10.92	182.91	213.85	9.191	700.7	314.86	36.946	213.85	344.89	487.76	1547	561.47	1683.5	13.832	7.7623	596.05	151.06
		29	199.65	121.55	13.475	1193.5	103.4	99	171.05	4.51	44.55	41.69	19.525	12.54	86.35	91.85	3.289	1111	188.65	37.4	125.4	217.8	522.5	1463	654.5	1562	3.08	4.763	211.75	264
		30	175.1	54.59	6.8804	386.25	31.003	25.75	120.51	9.0949	66.744	129.78	15.347	23.072	441.87	344.02	14.729	964.08	769.41	30.076	528.39	862.11	309	1740.7	374.92	1668.6	9.0743	4.1406	785.89	106.09
		31	460.75	57.19	2.9735	471.2	57.76	19.095	80.275	12.445	109.25	103.55	14.155	16.53	202.35	200.45	9.88	525.35	236.55	20.9	293.55	493.05	297.35	2080.5	282.15	2232.5	27.36	14.345	503.5	100.7
