# Supplementary material for: Asthmatics Exhibit Altered Oxylipin Profiles Compared to Healthy Individuals after Subway Air Exposure
Source: PLoS One. 2011 Aug 29;6(8):e23864. doi: 10.1371/journal.pone.0023864 (PMC3163588; doi:10.1371/journal.pone.0023864)
Supplement: Table S3 — Absolute oxylipin concentrations (pM). (XLS) [file pone.0023864.s006.xls]

## Sheet: S3
Table S3. Absolute oxylipin concentrations (pM)
		Subject	5-HETE	12-HETE	12-HEPE	15-HETE	15-HETrE	15-HEPE	15-KETE	LTB4	6-trans-LTB4	TXB2	PGD2	PGE2	9-HODE	9-KODE	9-HOTE	13-HODE	13-KODE	13-HOTE	9,10,13-TriHOME	9,12,13-TriHOME	9,10-DiHOME	9(10)-EpOME	12,13-DiHOME	12(13)-EpOME	5(6)-EET	8(9)-EET	EKODE	17-HDoHE
Subway	Asthmatics	1	173.75	76.25	11.4125	777.5	51.375	100.75	222.5	7.725	35.125	5.25	-	2.3875	291.25	56.25	26	816.25	231.25	53.5	106.25	223.75	170	2462.5	220	2312.5	6.1875	3.2625	165	331.25
		4	122.375	58	7.775	541.25	67.625	84.375	130	8.0125	22.75	64.875	4.0375	7.6875	252.5	62.875	19.125	1222.5	235	54.875	142.5	318.75	312.5	3212.5	391.25	2887.5	8.025	7.45	180	246.25
		7	186.25	62.5	2.8875	667.5	69.5	33.25	222.5	7.6	42.25	58.25	5.6875	9.8	158.75	42.25	8.5875	1026.25	288.75	42.875	145	283.75	215	3000	260	2762.5	7.8375	8.2	321.25	198.75
		12	657.5	99.125	21.375	848.75	87	240	151.25	36.75	83.375	109	5.4125	10.4125	153.75	68.75	4.3875	1216.25	137.5	73.75	133.75	263.75	857.5	3350	961.25	3450	11.5125	10.3125	136.25	812.5
		20	260	87.5	8.9375	1031.25	111.875	94.625	212.5	14.25	48.5	28.875	11.6375	4.8375	117.75	64.75	5.5625	1587.5	250	98.25	220	457.5	1125	2562.5	1325	2650	6.725	9.3375	217.5	303.75
		21	1230	166.25	29.25	1550	88.25	286.25	277.5	49.5	205	206.25	36.375	22.625	258.75	77.625	18.5	1912.5	265	128.75	162.5	373.75	211.25	2012.5	233.75	2062.5	6.4875	13.75	242.5	881.25
		23	591.25	25.375	-	171.25	13.625	6.7	49.125	22.875	108.625	74.5	25.625	3.3	91.375	55.375	20.25	433.75	93.5	78.625	76.75	183.75	192.5	1725	263.75	1612.5	-	2.4125	182.5	49.875
		24	305	240	15.625	2862.5	257.5	147.5	537.5	16.375	47	90.75	238.75	43.5	237.5	86.5	11.875	2387.5	393.75	100.25	196.25	483.75	263.75	2187.5	278.75	2325	8.4875	12.4	490	512.5
		25	212.5	132.5	9.55	1157.5	120.625	68.125	196.25	9.8625	30.25	90.875	20.375	15	225	60.125	18	1300	178.75	86.5	170	356.25	355	2237.5	437.5	2350	6.55	5.55	153.75	471.25
		26	442.5	275	27	3800	500	235	527.5	23.5	68.125	123.5	165	19.5	217.5	103.625	7.7375	3387.5	460	175	307.5	715	656.25	5962.5	830	5812.5	7.85	3.9375	262.5	887.5
		27	280	1337.5	78.75	5887.5	667.5	426.25	515	9.0875	30.375	188.75	31.125	59	406.25	180	29	6200	582.5	490	300	893.75	395	2787.5	472.5	2937.5	16.25	16.25	331.25	2312.5
		28	64.625	7.0625	0.76125	77.125	11.3625	5.2875	43	3.975	9.7125	20.25	12.45	11.125	118.25	41.25	10.3	268.75	115.75	20.375	102.375	167.5	185	2575	226.25	2650	3.8375	4.2875	213.75	41
		32	101.375	23.625	3.05	305	42.625	17.75	91.5	4.55	16.5	65.125	7.7125	10.7625	82.25	64.25	4.35	330	128.75	15.375	119.875	233.75	232.5	5650	290	5375	7.4375	16	163.75	137.5
		33	316.25	472.5	52.625	5550	765	480	1002.5	8.6125	48.875	104.375	401.25	21.25	192.5	48.25	10.55	4000	656.25	173.75	275	810	292.5	3925	413.75	4075	11.4125	7.275	387.5	2037.5
		34	527.5	124.625	11.4625	1587.5	117.125	112.5	397.5	22.125	70.5	186.25	12.875	14.625	150	59.625	6.9875	1400	255	79.875	185	447.5	441.25	2725	528.75	2700	7.8125	5.8375	135	415
	Healthy	2	115.75	53.25	36.75	736.25	59.125	163.75	117.875	9.1375	26.625	35.375	5.9375	10.675	172.5	151.25	9.275	1425	357.5	78	230	411.25	477.5	2550	510	2712.5	6.3625	2.6125	530	605
		3	100.75	67.375	8.5	513.75	58.125	41.25	128.75	3.75	23.125	73.25	9.8875	11.925	623.75	332.5	25.875	1862.5	867.5	85.5	412.5	683.75	497.5	2487.5	612.5	2200	7.05	1.7375	863.75	91.875
		5	253.75	45	11.05	611.25	49.375	92.25	138.75	9.9875	63.375	39.25	19	12.875	54.625	29.875	4.9125	1020	146.25	81	167.5	280	483.75	2537.5	533.75	2537.5	6.4875	1.525	132.5	277.5
		6	67.625	82.125	24.25	887.5	78.125	117	207.5	3.3625	15.75	48.25	28.625	13.375	387.5	356.25	17.625	1887.5	847.5	108.25	321.25	521.25	242.5	3087.5	261.25	3062.5	6.275	3.8625	1078.75	491.25
		8	465	190	31.5	2225	191.25	212.5	497.5	19.5	97.875	181.25	71.375	26.625	187.5	182.5	5.575	3075	675	138.75	276.25	537.5	827.5	3687.5	977.5	3862.5	9.7	6.9375	693.75	905
		9	217.5	625	54.5	3837.5	985	282.5	430	3.7	26.625	98.75	36.625	86.75	3762.5	3000	206.25	11887.5	4062.5	608.75	1850	3737.5	686.25	1537.5	806.25	1550	22.5	14.125	5400	1987.5
		10	355	121.25	26.875	1575	127.5	200	287.5	15.5	66.875	63.375	25	14.625	72.875	39.125	2.6875	1400	202.5	60.75	151.25	250	580	4037.5	627.5	4150	5.925	8.7625	166.25	715
		11	221.25	93.625	10.3	383.75	30.5	20.375	128.75	9.275	54.625	93.375	10.575	11.75	607.5	388.75	21	1300	1006.25	46.125	351.25	600	448.75	2000	520	1937.5	10.2875	3.0125	792.5	156.25
		13	177.5	52	10.375	238.75	26	35.25	78.625	6.425	32.25	103.125	22.375	13.875	1612.5	908.75	95.625	2687.5	1775	96.5	631.25	993.75	592.5	2087.5	671.25	1912.5	7.3375	2.9625	1850	162.5
		14	306.25	82	25.375	521.25	47.625	88.125	131.25	10.7125	50.875	94.75	11.2125	16.875	1070	705	36.875	2087.5	1312.5	54	768.75	1213.75	761.25	2337.5	853.75	2475	12.625	5.8125	1700	342.5
		16	242.5	133.75	18	1312.5	145	109.75	153.75	8.975	42.25	58.25	12.5	19.5	130	82.125	4.7625	1575	198.75	93.5	157.5	321.25	372.5	1687.5	380	1775	8.0125	6.8	167.5	488.75
		17	151.25	148.75	27.625	1412.5	120.25	191.25	212.5	6.75	61.5	101.25	45.25	17.25	715	527.5	28.625	2887.5	1200	183.75	545	1016.25	1425	1023.75	1900	1086.25	6.8125	3.6875	1241.25	645
		18	297.5	13.75	1.675	176.25	12.2375	9.875	49.375	11.4375	59	93.5	11.4125	5.875	48.625	26.75	2.05	191.25	61.5	13.625	203.75	325	582.5	3375	645	3550	7.05	3.5875	80.375	74.25
		19	163.75	79.625	9.3125	712.5	59.75	55.875	136.25	6	35.125	56.25	34.625	17.5	458.75	412.5	18	1275	598.75	46.25	432.5	710	1141.25	3787.5	1262.5	4012.5	21.625	10.6	1087.5	337.5
		22	400	123.375	15.75	1375	85.125	105.125	303.75	16	105.75	90.125	8.475	12.4125	79.125	80.75	6.4	1198.75	251.25	81.5	218.75	355	796.25	3437.5	951.25	3675	7.9875	6.9625	261.25	367.5
		29	303.75	64.75	5.8125	608.75	51.5	31.875	150	11.0375	70.875	104.75	28	17	346.25	420	13.75	1180	677.5	57.625	523.75	856.25	665	2312.5	761.25	2425	9.1125	8.05	1287.5	146.25
		30	343.75	76.5	5.9375	440	39.375	37.875	110.125	15.375	113	136.25	10.1625	15	422.5	283.75	18.375	1030	527.5	45.75	377.5	587.5	555	1550	633.75	1650	7.725	5.0875	633.75	172.5
		31	147.5	11.5125	-	165	15.75	13.125	49.75	6.8	39.375	49	3.6125	6.8625	80.25	38.125	2.475	311.25	67	19.5	340	551.25	271.25	2887.5	268.75	3100	8.3125	2.425	140	47.25
Control	Asthmatics	1	198.75	80.25	12.625	508.75	56.75	75	167.5	5.9625	27.75	13.5	28.75	23.625	575	326.25	27.5	1487.5	533.75	47.5	663.75	1170	261.25	3100	295	2700	25.5	11.7875	527.5	237.5
		4	77	33.25	10.475	327.5	44.75	75.75	94.125	4.4875	13.625	46.75	7.25	14.125	135	44.875	7.25	620	172.5	30	173.75	358.75	208.75	3400	248.75	3300	7.0125	14.75	243.75	190
		7	282.5	89.75	8.675	1287.5	107.625	68.875	430	14.625	49	92.75	9.85	6.2375	150	40.625	8.625	1425	328.75	79.75	137.5	341.25	261.25	2975	320	2787.5	5.6875	4.45	215	307.5
		12	260	421.25	108.375	2525	333.75	640	300	11.775	37.75	51.375		15.375	192.5	70	7.55	4425	462.5	312.5	855	1912.5	691.25	1350	836.25	1387.5	9.6	10.9375	290	1800
		20	1145	217.5	15.625	2125	195	178.75	251.25	36.125	170	104.625	30.625	17	311.25	52.5	21.5	2062.5	171.25	128.75	146.25	330	1062.5	1337.5	1375	1587.5	8.675	5.1625	126.25	478.75
		21	713.75	276.25	31.75	3212.5	276.25	291.25	373.75	32.375	126.25	182.5	146.25	35	308.75	59	19.125	3837.5	312.5	217.5	267.5	668.75	392.5	2200	472.5	2350	6.45	10.3375	211.25	1312.5
		23	671.25	79.375	8.0875	636.25	59.375	50	110.375	30.875	124.25	116.875	16.5	16.375	161.25	40.125	10.575	522.5	101.625	27.75	111.75	193.75	346.25	2237.5	438.75	2262.5	6.9125	15.25	108.375	187.5
		24	238.75	445	30.25	6387.5	647.5	336.25	812.5	9.9	45.125	163.75	227.5	59.375	327.5	48.375	22.5	5912.5	531.25	277.5	266.25	1437.5	323.75	1875	355	1987.5	5.4125	9.5875	190	1231.25
		25	211.25	98.875	8.7625	1155	135	84.375	232.5	9.075	32.5	78.875	24.875	15.375	252.5	173.75	15.25	2637.5	481.25	148.75	270	587.5	512.5	4850	607.5	4662.5	9.6125	11.25	430	651.25
		26	290	315	17.75	4712.5	676.25	216.25	667.5	13.875	41.25	115.25	99.5	31.25	251.25	165	11.6875	4075	625	193.75	303.75	795	656.25	2300	773.75	2400	12.625	6.4375	311.25	1066.25
		27	303.75	142.5	10.075	817.5	86.875	64.625	79	10.5125	34.875	88.125	50.125	29.5	315	99.125	24.625	1750	198.75	180	156.25	341.25	286.25	2950	363.75	3312.5	11.6375	8.3875	361.25	360
		28	173.75	114	12.875	1225	102.125	96.625	298.75	4.7125	24.5	51.5	25.25	13.625	271.25	61.375	22.125	1462.5	265	97.375	132.5	302.5	935	2400	1275	2437.5	7.95	8.275	212.5	321.25
		32	123	137.5	6.1625	795	112.875	52.125	133.75	5.2625	17.375	89	9.325	13.125	102.875	58.75	5.9375	915	145	43.75	393.75	743.75	201.25	3012.5	222.5	2650	8.8375	13.5	171.25	400
		33	341.25	363.75	80.625	4612.5	535	710	896.25	13.375	46.125	74.375	46	18.125	415	53.5	23.375	6212.5	727.5	305	253.75	773.75	263.75	4250	332.5	4150	7.35	6.625	451.25	1950
		34	1650	206.25	20.375	2012.5	145	127.5	437.5	62	186.25	168.75	36.375	27.75	423.75	102.75	27.875	1525	222.5	58.25	200	385	657.5	4500	658.75	4200	26.25	14	258.75	411.25
	Healthy	2	122.875	38	17.75	427.5	41	108.375	123	5.925	28.375	38.75	9.8875	2.725	72.625	48	3.675	527.5	146.25	29.375	207.5	371.25	417.5	3300	465	3050	6.4125	16.75	146.25	348.75
		3	161.25	20	2.925	223.75	23.125	20.375	71.875	6.6	32.5	62.5	5.65	6.225	81.125	85.125	4.3625	601.25	181.25	34.75	121.75	183.75	308.75	2775	336.25	2662.5	5.3375	3.9375	256.25	56.375
		5	180	81.625	9.075	833.75	52.875	88.125	158.75	7.3875	43.875	43.125	29.375	16.75	335	327.5	18.75	2050	708.75	168.75	398.75	706.25	472.5	1072.5	596.25	1106.25	8.675	4.5875	1126.25	327.5
		6	84.125	65.375	19.25	633.75	56.5	83.375	188.75	3.35	22	57.5	15.875	9.75	200	206.25	7.375	1612.5	582.5	87.625	312.5	572.5	240	3875	291.25	3875	6.75	3.3125	761.25	536.25
		8	211.25	412.5	58.375	5725	582.5	555	1036.25	8.175	39.5	117.625	67	19.75	150	108.875	5.125	6275	825	286.25	755	1450	973.75	2987.5	1092.5	3437.5	5.5375	6.1125	621.25	2512.5
		9	227.5	89.5	13.25	755	93.75	117.375	143.75	11.325	41.125	69.375	16.375	14.375	1231.25	1183.75	80.75	3550	1762.5	238.75	758.75	1337.5	785	2575	936.25	2575	13	5.6375	2762.5	472.5
		10	210	35.5	4.75	351.25	24.375	27	104.75	11.6375	43.75	49.375	14.625	9.75	190	272.5	7.5875	593.75	393.75	22.625	216.25	326.25	393.75	2675	403.75	2800	8.1375	8.1875	771.25	185
		11	485	79.375	8.2375	843.75	48.875	77.5	245	20.25	119.125	108.75	6.15	8.2875	87.375	65.5	5.075	705	190	40.75	368.75	582.5	803.75	3475	980	3512.5	7.625	5.8125	201.25	292.5
		13	136.25	111.375	7.05	822.5	88.625	59	155	5.6	30.875	112	30.5	17.5	892.5	628.75	35	2425	1262.5	95.75	771.25	1300	542.5	1537.5	688.75	1550	6.2625	2.8625	1812.5	197.5
		14	496.25	39.25	9.2625	330	27.5	54	66.25	15.5	96.5	95.375	13	12.75	193.75	171.25	8.2875	665	236.25	31.375	343.75	530	722.5	3275	811.25	3450	14.5	25.25	383.75	265
		16	281.25	47	6.2	472.5	48.25	53.625	107.875	10.6	65.875	63.625	5.675	7.85	76.25	52.5	3.275	696.25	112.25	36.25	157.5	268.75	482.5	3212.5	526.25	3387.5	6.6375	5.65	120.375	238.75
		17	365	114.875	9.4875	1312.5	153.75	100.625	353.75	12.75	85.375	69.375	5.8375	19.375	130	83.875	4.7125	1287.5	340	98.625	265	503.75	878.75	2287.5	1066.25	2550	9.0125	17.375	202.5	605
		18	280	40.375	6.3125	138.75	8.4875	3.325	69.5	5.675	52.75	127.5	8.2	9.825	240	180	8.225	406.25	363.75	15.5	282.5	447.5	428.75	2187.5	443.75	2212.5	14.5	7.0375	361.25	81.625
		19	201.25	62.75	7.0125	715	60.125	46.5	165	4.4375	49.5	94.125	85.125	18.875	88	89.625	3.875	667.5	230	28.625	135	230	365	3337.5	428.75	3400	9.15	10.8625	290	202.5
		22	427.5	73.625	9.4125	685	47.125	49.125	147.5	20.5	117.875	107	14.625	15	251.25	293.75	12.625	962.5	432.5	50.75	293.75	473.75	670	2125	771.25	2312.5	19	10.6625	818.75	207.5
		29	453.75	276.25	30.625	2712.5	235	225	388.75	10.25	101.25	94.75	44.375	28.5	196.25	208.75	7.475	2525	428.75	85	285	495	1187.5	3325	1487.5	3550	7	10.825	481.25	600
		30	212.5	66.25	8.35	468.75	37.625	31.25	146.25	11.0375	81	157.5	18.625	28	536.25	417.5	17.875	1170	933.75	36.5	641.25	1046.25	375	2112.5	455	2025	11.0125	5.025	953.75	128.75
		31	606.25	75.25	3.9125	620	76	25.125	105.625	16.375	143.75	136.25	18.625	21.75	266.25	263.75	13	691.25	311.25	27.5	386.25	648.75	391.25	2737.5	371.25	2937.5	36	18.875	662.5	132.5
