# Supplementary material for: Asthmatics Exhibit Altered Oxylipin Profiles Compared to Healthy Individuals after Subway Air Exposure
Source: PLoS One. 2011 Aug 29;6(8):e23864. doi: 10.1371/journal.pone.0023864 (PMC3163588; doi:10.1371/journal.pone.0023864)
Supplement: Table S4 — BAL-fluid recovery volumes for bronchoscopies. (XLS) [file pone.0023864.s007.xls]

## Sheet: S4
Table S4. BAL-fluid recovery volumes for bronchoscopies.
		Subject	Instilled volume (mL)	Recovered volume (mL)	Recoverya
Subway	Asthmatics	1	250	130	0.52
		4	250	170	0.68
		7	250	170	0.68
		12	210	128	0.609524
		20	250	178	0.712
		21	250	164	0.656
		23	250	160	0.64
		24	250	178	0.712
		25	250	190	0.76
		26	250	213	0.852
		27	100	60	0.6
		28	250	176	0.704
		32	200	160	0.8
		33	175	50	0.285714
		34	250	182	0.728
	Healthy	2	250	180	0.72
		3	250	184	0.736
		5	250	178	0.712
		6	250	188	0.752
		8	250	140	0.56
		9	250	160	0.64
		10	250	164	0.656
		11	250	194	0.776
		13	250	196	0.784
		14	250	170	0.68
		16	200	130	0.65
		17	250	170	0.68
		18	250	184	0.736
		19	250	180	0.72
		22	250	180	0.72
		29	250	186	0.744
		30	250	220	0.88
		31	250	180	0.72
Control	Asthmatics	1	250	177	0.708
		4	250	196	0.784
		7	250	176	0.704
		12	250	134	0.536
		20	250	129	0.516
		21	250	170	0.68
		23	250	192	0.768
		24	200	95	0.475
		25	175	144	0.822857
		26	250	198	0.792
		27	150	112	0.746667
		28	250	138	0.552
		32	200	158	0.79
		33	250	138	0.552
		34	250	202	0.808
	Healthy	2	250	192	0.768
		3	250	176	0.704
		5	250	144	0.576
		6	250	160	0.64
		8	250	178	0.712
		9	250	165	0.66
		10	250	206	0.824
		11	250	156	0.624
		13	250	180	0.72
		14	250	178	0.712
		16	250	200	0.8
		17	250	197	0.788
		18	250	190	0.76
		19	250	170	0.68
		22	250	182	0.728
		29	250	110	0.44
		30	250	206	0.824
		31	250	190	0.76
	aRecovery=Recovered Volume/Instilled Volume
