# Supplementary material for: Asthmatics Exhibit Altered Oxylipin Profiles Compared to Healthy Individuals after Subway Air Exposure
Source: PLoS One. 2011 Aug 29;6(8):e23864. doi: 10.1371/journal.pone.0023864 (PMC3163588; doi:10.1371/journal.pone.0023864)
Supplement: Table S5 — Individual values for Subway/Control (S/C) normalization of oxylipin levels. (XLS) [file pone.0023864.s008.xls]

## Sheet: S5
Table S5. Individual values for Subway/Control (S/C) normalization of oxylipin levels.
	Subject	5-HETE	12-HETE	12-HEPE	15-HETE	15-HETrE	15-HEPE	15-KETE	LTB4	6-trans-LTB4	TXB2	PGD2	PGE2	9-HODE	9-KODE	9-HOTE	13-HODE	13-KODE	13-HOTE	9,10,13-TriHOME	9,12,13-TriHOME	9,10-DiHOME	9(10)-EpOME	12,13-DiHOME	12(13)-EpOME	5(6)-EET	8(9)-EET	EKODE	17-HDoHE
Asthmatics	1	0.642078	0.697855	0.663926	1.12245	0.6649	0.986629	0.97563	0.951569	0.929658	0.285625	0	0.0742235	0.372022	0.126632	0.694402	0.403029	0.31821	0.827238	0.117569	0.140458	0.477928	0.583424	0.547735	0.629054	0.178215	0.203282	0.229737	1.02438
	4	1.37846	1.51297	0.643783	1.43344	1.31071	0.966104	1.19793	1.54866	1.44823	1.20362	0.483023	0.472052	1.62226	1.21525	2.288	1.71021	1.1816	1.58652	0.711349	0.770639	1.29842	0.819515	1.36422	0.758929	0.992579	0.438084	0.640502	1.12413
	7	0.636816	0.672639	0.321506	0.500772	0.623746	0.466301	0.499802	0.501943	0.83285	0.606622	0.557727	1.51758	1.02225	1.00455	0.961709	0.695624	0.848384	0.51929	1.0186	0.803155	0.794911	0.974026	0.784801	0.957246	1.33104	1.77988	1.44325	0.624307
	12	2.87573	0.26759	0.224286	0.382247	0.296431	0.426439	0.573324	3.54913	2.51157	2.41268		0.770133	0.90826	1.11686	0.66084	0.312561	0.338078	0.268372	0.177891	0.156826	1.41067	2.82187	1.30715	2.82756	1.36372	1.07219	0.534274	0.513306
	20	0.313327	0.55511	0.789271	0.669631	0.791642	0.730449	1.16703	0.544299	0.393662	0.380817	0.524341	0.392647	0.522014	1.70181	0.356995	1.06206	2.01437	1.05297	2.07566	1.91297	1.46101	2.64363	1.32967	2.30336	1.06968	2.49575	2.37716	0.875463
	21	1.66247	0.58057	0.888745	0.465461	0.308182	0.948144	0.71627	1.47499	1.56645	1.09025	0.23994	0.623613	0.808478	1.26924	0.93318	0.480782	0.818071	0.571062	0.586036	0.539153	0.519221	0.882487	0.477249	0.846683	0.970315	1.28316	1.10741	0.647731
	23	0.734016	0.266404	0	0.224296	0.191228	0.111667	0.370895	0.617409	0.728538	0.531194	1.29419	0.167939	0.472222	1.15005	1.59574	0.691786	0.766708	2.36111	0.572334	0.790323	0.463297	0.642458	0.50095	0.593923	0	0.131831	1.40331	0.221667
	24	1.91489	0.808421	0.77425	0.67174	0.596106	0.657531	0.991611	2.47932	1.56123	0.830714	1.57307	1.09818	1.08702	2.68029	0.791111	0.605283	1.11098	0.541512	1.10486	0.504428	1.22115	1.74877	1.17699	1.75349	2.35054	1.93866	3.86571	0.623927
	25	0.929076	1.23771	1.00662	0.92561	0.825264	0.74573	0.779607	1.00376	0.859669	1.06413	0.756526	0.901084	0.82302	0.319609	1.09016	0.45524	0.343056	0.537092	0.581533	0.560062	0.63977	0.426099	0.665152	0.46552	0.629353	0.455648	0.330245	0.668333
	26	1.64146	0.939153	1.63636	0.867454	0.795385	1.16903	0.850131	1.822	1.77663	1.15276	1.78392	0.671273	0.931253	0.675608	0.712186	0.894265	0.791758	0.971652	1.08904	0.967505	1.07576	2.78878	1.15396	2.60535	0.668887	0.657988	0.907265	0.895414
	27	0.740741	7.54229	6.28102	5.78719	6.1742	5.30015	5.23847	0.694645	0.699885	1.72112	0.498976	1.60714	1.03635	1.4592	0.946338	2.84694	2.35512	2.1875	1.54286	2.10459	1.10886	0.759307	1.04381	0.712601	1.12207	1.55684	0.736839	5.16183
	28	0.474361	0.0790109	0.0754073	0.0802958	0.141898	0.0697902	0.183567	1.07577	0.50559	0.501477	0.628842	1.04135	0.555987	0.857168	0.593728	0.234361	0.557069	0.26686	0.985398	0.706192	0.252344	1.36836	0.226314	1.38655	0.615623	0.6608	1.28286	0.16277
	32	0.83462	0.173993	0.501194	0.388504	0.38241	0.344838	0.692772	0.875552	0.961661	0.741004	0.837547	0.83038	0.809634	1.10746	0.741905	0.365221	0.899171	0.355877	0.308298	0.318264	1.1699	1.89926	1.31987	2.05398	0.852237	1.20019	0.968308	0.348101
	33	0.479679	0.672344	0.337843	0.622801	0.740117	0.349926	0.578959	0.333295	0.548458	0.726378	4.51492	0.606839	0.240091	0.466806	0.233611	0.333263	0.466906	0.294861	0.560944	0.541848	0.574019	0.478017	0.644079	0.508244	0.803686	0.568382	0.444475	0.540824
	34	0.288044	0.544416	0.506876	0.710719	0.727783	0.794991	0.818614	0.321523	0.341046	0.994426	0.318907	0.474846	0.318935	0.522837	0.225854	0.827138	1.0326	1.23548	0.833416	1.04725	0.604657	0.5456	0.723186	0.579208	0.268152	0.375681	0.470082	0.909206
Healthy	2	0.883138	1.31373	1.94102	1.61458	1.35194	1.41652	0.898438	1.44581	0.879681	0.855847	0.562974	3.67259	2.22676	2.9541	2.36607	2.53258	2.29167	2.48936	1.03916	1.03851	1.07223	0.724432	1.02823	0.83376	0.93019	0.146222	3.39744	1.62634
	3	0.653206	3.52188	3.03807	2.40046	2.62776	2.11656	1.87273	0.594008	0.743881	1.22527	1.82955	2.00274	8.03824	4.08357	6.20083	3.23852	5.00376	2.57227	3.54209	3.89023	1.68458	0.937142	1.90436	0.86385	1.38088	0.461328	3.52395	1.70379
	5	1.74257	0.68147	1.50513	0.906234	1.15429	1.29397	1.08038	1.67116	1.78549	1.12504	0.799527	0.950145	0.20156	0.11276	0.323861	0.615041	0.255071	0.593333	0.519244	0.490069	1.26554	2.9246	1.10654	2.83537	0.924412	0.410914	0.145425	1.04739
	6	0.944539	1.47605	1.48019	1.64546	1.62472	1.64888	1.29172	1.17938	0.841193	0.985978	2.1187	1.61186	2.27656	2.02955	2.80805	1.37539	1.70955	1.45157	1.2079	1.06981	1.18724	0.93621	1.05397	0.928629	1.09231	1.37009	1.66507	1.0764
	8	1.73127	0.362274	0.424416	0.305677	0.258234	0.301144	0.377604	1.8761	1.94887	1.21195	0.837875	1.0603	0.983146	1.31839	0.855577	0.385425	0.643514	0.381237	0.287782	0.291554	0.668388	0.970805	0.703726	0.883759	1.37774	0.892673	0.878304	0.283303
	9	0.927073	6.77163	3.98856	4.92876	10.1883	2.33388	2.90066	0.31681	0.627798	1.38029	2.16886	5.85191	2.96324	2.45752	2.47678	3.24712	2.23512	2.47247	2.36434	2.70971	0.847713	0.578994	0.835053	0.583701	1.67832	2.42962	1.89552	4.07888
	10	1.34582	2.71913	4.50434	3.56978	4.1643	5.89716	2.18505	1.06035	1.21692	1.02185	1.36088	1.19417	0.305353	0.114305	0.281985	1.87716	0.409431	2.13764	0.556821	0.610051	1.17269	1.20162	1.23731	1.17996	0.579661	0.852027	0.17161	3.07688
	11	0.567308	1.46685	1.55496	0.565603	0.776051	0.326944	0.653519	0.569595	0.57025	1.06777	2.13837	1.76316	8.64642	7.38085	5.14589	2.29314	6.58612	1.40762	1.18457	1.28095	0.694321	0.715735	0.659864	0.685966	1.67783	0.644527	4.89712	0.664311
	13	1.41855	0.508393	1.60244	0.316076	0.319448	0.650565	0.552348	1.24931	1.13738	1.0026	0.798816	0.863333	1.96732	1.5738	2.975	1.20676	1.53091	1.09742	0.89123	0.832372	1.18925	1.47841	1.06122	1.34355	1.2758	1.12693	1.11142	0.895921
	14	0.589392	1.99528	2.61642	1.50855	1.65398	1.5586	1.89209	0.660067	0.503508	0.948798	0.823736	1.26404	5.27437	3.93176	4.2495	2.99801	5.30587	1.64376	2.13585	2.18717	1.00628	0.681662	1.00509	0.685149	0.831558	0.219852	4.23087	1.23437
	16	0.700556	2.31217	2.35887	2.25694	2.44171	1.66288	1.15802	0.687942	0.52111	0.743861	1.78965	2.01831	1.38525	1.27098	1.18154	1.83797	1.43861	2.09569	0.8125	0.971221	0.627267	0.4268	0.586698	0.425738	0.980815	0.977876	1.13058	1.66329
	17	0.35759	1.11741	2.51266	0.928692	0.674921	1.64013	0.518376	0.456853	0.621623	1.25943	6.6892	0.768299	4.74619	5.42716	5.24176	1.93534	3.04569	1.60777	1.77473	1.74088	1.39937	0.386203	1.53772	0.367597	0.652295	0.183143	5.28953	0.919998
	18	1.02895	0.329803	0.256967	1.23016	1.39629	2.87614	0.687997	1.95177	1.08316	0.710175	1.34782	0.579081	0.196206	0.143918	0.241369	0.455903	0.163733	0.851273	0.698463	0.703323	1.3157	1.49414	1.40762	1.55385	0.470853	0.493671	0.215465	0.880922
	19	0.861527	1.34357	1.4061	1.05512	1.05222	1.2723	0.874332	1.43165	0.751337	0.632763	0.430682	0.981691	5.51972	4.87325	4.91841	2.02247	2.75639	1.71076	3.39216	3.26854	3.31064	1.20159	3.11782	1.24957	2.50241	1.03324	3.97059	1.76471
	22	0.92539	1.65731	1.65492	1.98524	1.78652	2.11643	2.03669	0.771911	0.887278	0.833034	0.573119	0.818407	0.311465	0.271873	0.50136	1.23177	0.574541	1.58826	0.736498	0.741106	1.17537	1.59987	1.21983	1.57173	0.415775	0.645814	0.315578	1.75162
	29	1.13193	0.396331	0.320928	0.379481	0.370561	0.239545	0.652441	1.82082	1.18364	1.86937	1.06694	1.00861	2.98332	3.40207	3.11037	0.790207	2.67193	1.14634	3.10742	2.92493	0.946909	1.17601	0.865348	1.15506	2.2012	1.25744	4.52373	0.412159
	30	1.72758	1.23319	0.759404	1.00246	1.11763	1.29437	0.804166	1.48765	1.48987	0.923871	0.58272	0.572122	0.841424	0.72583	1.09783	0.940171	0.603319	1.33861	0.628702	0.599691	1.58058	0.783593	1.48752	0.870191	0.749149	1.08124	0.709641	1.43086
	31	0.230494	0.144938	0	0.252122	0.19633	0.494894	0.446216	0.393411	0.259497	0.340705	0.183751	0.298911	0.285545	0.136942	0.180364	0.426573	0.203932	0.67177	0.833929	0.804989	0.656802	0.999279	0.685805	0.999776	0.21875	0.121715	0.200199	0.337835
